# Supplementary material for: Iron(II) Complexes with Porphyrin and Tetrabenzoporphyrin: CASSCF/MCQDPT2 Study of the Electronic Structures and UV–Vis Spectra by sTD-DFT
Source: Int J Mol Sci. 2023 Apr 11;24(8):7070. doi: 10.3390/ijms24087070 (PMC10138890; doi:10.3390/ijms24087070)
Supplement: Supplementary file 1 [file ijms-24-07070-s001.zip]

Archive with 1 entries (1 files):
- ijms-2303165-supplementary.pdf
